# Supplementary material for: Phase II study of necitumumab plus modified FOLFOX6 as first-line treatment in patients with locally advanced or metastatic colorectal cancer
Source: Br J Cancer. 2016 Jan 14;114(4):372–80. doi: 10.1038/bjc.2015.480 (PMC4815776; doi:10.1038/bjc.2015.480)
Supplement: Supplementary Table 1 [file bjc2015480x3.xlsx]

## Sheet: Sheet1
Supplementary Table 1. Treatment exposure in the ITT population (N=44)
Parameter	Necitumumab	Oxaliplatin	5-Fluorouracil	Folinic acid
Duration of therapy, weeks
Median (range)	21.2 (2.0–120.0)	22.8 (8.0–120.0)	24.4 (8.3–120.3)	24.1 (8.0–120.0)
Number of infusions
Median (range)	9.5 (1–47)	10.0 (3–47)	11.0 (3–47)	11.0 (3–47)
RDI (%)
Median (range)	87.1 (60–100.6)	87.4 (62.9–102.9)	82.0 (57.1–101.0)	86.8 (63.0–103.0)
RDI categories, n (%)
≥90%	18 (40.9)	19 (43.2)	13 (29.5)	15 (34.1)
80% – <90%	15 (34.1)	14 (31.8)	13 (29.5)	18 (40.9)
60% – <80%	11 (25.0)	11 (25.0)	16 (36.4)	11 (25.0)
<60%	0	0	2 (4.5)	0
Treatment delays, n (%)
4–6 days	8 (18.2)	9 (20.5)	8 (18.2)	8 (18.2)
≥7 days	26 (59.1)	24 (54.5)	27 (61.4)	26 (59.1)
Dose reductions, n (%)
Any	0	9 (20.5)	16 (36.4)	1 (2.3)
1	0	4 (9.1)	2 (4.5)	1 (2.3)
2	0	2 (4.5)	1 (2.3)	0
>2	0	3 (6.8)	13 (29.5)	0
Abbreviations: ITT=intention to treat; RDI=relative dose intensity
