# Supplementary material for: Phase II study of necitumumab plus modified FOLFOX6 as first-line treatment in patients with locally advanced or metastatic colorectal cancer
Source: Br J Cancer. 2016 Jan 14;114(4):372–80. doi: 10.1038/bjc.2015.480 (PMC4815776; doi:10.1038/bjc.2015.480)
Supplement: Supplementary Table 2 [file bjc2015480x4.xlsx]

## Sheet: Sheet1
	Supplementary Table 2. Summary of necitumumab pharmacokinetic parameters
	Parameter	Necitumumab 800 mg day 1 cycle 1 (n=43)
	Cmax, μg/mL
	Mean (CV%)	344a (46)
	tmax, h
	Median (range)	2.25a (0.83–24.83)
	AUC(0-tlast), μg·h/mL
	Mean (CV%)	33400b (51)
	AUC(0-∞), μg·h/mL
	Mean (CV%)	39400c (35)
	t1/2, h
	Mean (range)	142c (99.8–299)
	CL, mL/h
	Mean (CV%)	20.3c (35)
	Vss, mL
	Mean (CV%)	3660c (32)
	Means are geometric means.
	Abbreviations: AUC0-tlast=area under the serum concentration-time curve from time zero to the time 336 hours post end of infusion; AUC0-¥=area under the serum concentration-time curve from time zero to infinity; CL=drug clearance; Cmax=maximum observed serum concentration; tmax=time of maximum concentration observed; CV=coefficient of variation; t1/2, terminal half-life; Vss=steady state volume.
	an=39 patients.
	bn=24 patients.
	cn=17 patients.
